# Supplementary material for: Airway ciliary dysfunction and respiratory symptoms in patients with transposition of the great arteries
Source: PLoS One. 2018 Feb 14;13(2):e0191605. doi: 10.1371/journal.pone.0191605 (PMC5812576; doi:10.1371/journal.pone.0191605)
Supplement: S1 File — This is a list of all the PCD mutations identified in the sequenced TGA patients. (XLSX) [file pone.0191605.s014.xlsx]

## Sheet: 39 PCD Genes
Gene
ARMC4
C21ORF59
CCDC103
CCDC11
CCDC114
CCDC151
CCDC164
CCDC39
CCDC40
CCDC65
CCNO
DNAAF1 (LRRC50)
DNAAF2 (KTU)
DNAAF3 (C19ORF51)
DNAAF4 (DYX1C1)
DNAH5
DNAH8
DNAH11
DNAI1
DNAI2
DNAJB13
DNAL1
GAS8
HEATR2
LRRC6
MCIDAS
NME8
OFD1
PIH1D3
RPGR
RSPH1
RSPH3
RSPH4A
RSPH9
SPAG1
STK36
TTC25
WDR16
ZMYND10

## Sheet: PCDMutationsTGAPatients
Patient ID	Type of TGA	Ciliary Motion	nNO	varId	SYMBOL	HGVSc	HGVSp	Consequence	Existing_variation	SIFT	PolyPhen	ExAC_Adj_AF	CADD_PHRED
7002	D	NA	Abnormal	chr17:78055521:A:G	CCDC40	ENST00000397545.4:c.1739A>G	ENSP00000380679.4:p.Gln580Arg	missense_variant	rs200815406	deleterious(0.05)	possibly_damaging(0.566)	0.000494	23.6
7002	D	NA	Abnormal	chr3:50379974:G:A	ZMYND10	ENST00000231749.3:c.727C>T	ENSP00000231749.3:p.Arg243Cys	missense_variant	rs141055331	deleterious(0.05)	benign(0.003)	0.001353	22.6
7002	D	NA	Abnormal	chr5:13753556:C:T	DNAH5	ENST00000265104.4:c.10658G>A	ENSP00000265104.4:p.Arg3553Gln	missense_variant	rs144393366&COSM1204072	deleterious(0.03)	benign(0.238)	4.945e-05	25
7002	D	NA	Abnormal	chr7:21675586:T:G	DNAH11	ENST00000328843.6:c.4613T>G	ENSP00000330671.6:p.Ile1538Ser	missense_variant	rs73682656	deleterious(0)	possibly_damaging(0.791)		26.2
7084	D	NA	NA	chr5:13817689:G:A	DNAH5	ENST00000265104.4:c.6956C>T	ENSP00000265104.4:p.Thr2319Met	missense_variant	rs144983881	deleterious(0)	probably_damaging(0.938)	0.0005602	32
7084	D	NA	NA	chr6:38813412:G:T	DNAH8	ENST00000359357.3:c.4257G>T	ENSP00000352312.3:p.Glu1419Asp	missense_variant	rs61757219	tolerated(0.43)	benign(0.002)		13.72
7089	D	NA	NA	chr19:55678015:A:G	DNAAF3	ENST00000527223.2:c.2T>C	ENSP00000436975.2:p.Met1?	start_lost	rs200365972	deleterious_low_confidence(0)	benign(0.092)	0.0003751	11.73
7157	L	Abnormal	Abnormal	chr21:43905772:G:A	RSPH1	ENST00000291536.3:c.501+7C>T		splice_region_variant&intron_variant	rs201034280			0.002423	11.77
7157	L	Abnormal	Abnormal	chr2:219561254:G:A	STK36	ENST00000295709.3:c.2516G>A	ENSP00000295709.3:p.Arg839Gln	missense_variant	rs13023540	tolerated(0.35)	benign(0.336)	0.008015	22.8
7157	L	Abnormal	Abnormal	chr6:38810444:G:A	DNAH8	ENST00000359357.3:c.3959G>A	ENSP00000352312.3:p.Arg1320His	missense_variant	rs375507271&COSM3697842&COSM3697843&COSM3697844	deleterious(0.02)	benign(0.344)		25.6
7157	L	Abnormal	Abnormal	chr7:21882209:G:A	DNAH11	ENST00000328843.6:c.10760G>A	ENSP00000330671.6:p.Arg3587His	missense_variant	rs34879202	tolerated(0.06)	benign(0.221)		26.9
7157	L	Abnormal	Abnormal	chr15:55783371:C:T	DYX1C1	ENST00000321149.3:c.355G>A	ENSP00000323275.3:p.Ala119Thr	missense_variant	rs770568793	deleterious(0.01)	possibly_damaging(0.858)	8.238e-06	31
7261	L	Abnormal	Abnormal	chr2:219540127:T:C	STK36	ENST00000295709.3:c.365T>C	ENSP00000295709.3:p.Leu122Pro	missense_variant	rs148800637	deleterious(0)	probably_damaging(0.999)	0.001129	26.4
7273	D	Abnormal	Abnormal	chr6:38897372:A:G	DNAH8	ENST00000359357.3:c.10553A>G	ENSP00000352312.3:p.His3518Arg	missense_variant	rs77540135	tolerated(0.13)	benign(0)		18.19
7280	D	Abnormal	Abnormal	chr12:49314949:A:G	CCDC65	ENST00000320516.4:c.1180-2A>G		splice_acceptor_variant					24.1
7287	D	Abnormal	Abnormal	chr10:28149752:A:C	ARMC4	ENST00000305242.5:c.2823T>G	ENSP00000306410.5:p.His941Gln	missense_variant	rs575075615	deleterious(0.01)	probably_damaging(0.98)	6.604e-05	23.1
7287	D	Abnormal	Abnormal	chr17:78023948:A:G	CCDC40	ENST00000397545.4:c.1025A>G	ENSP00000380679.4:p.Gln342Arg	missense_variant	rs201057426	deleterious(0)	probably_damaging(0.992)	0.0001629	25.2
7311	D	Abnormal	Abnormal	chr19:48800330:C:T	CCDC114	ENST00000315396.7:c.1916G>A	ENSP00000318429.7:p.Ser639Asn	missense_variant	rs74351635	deleterious(0.01)	possibly_damaging(0.682)	0.007936	23.5
7311	D	Abnormal	Abnormal	chr6:38813412:G:T	DNAH8	ENST00000359357.3:c.4257G>T	ENSP00000352312.3:p.Glu1419Asp	missense_variant	rs61757219	tolerated(0.43)	benign(0.002)		13.72
7311	D	Abnormal	Abnormal	chr18:47778134:C:T	CCDC11	ENST00000398545.4:c.494G>A	ENSP00000381553.3:p.Arg165His	missense_variant	rs138848935	deleterious(0)	probably_damaging(1)	0.00242	35
7320	L	Abnormal	Abnormal	chr19:48814908:C:CACG	CCDC114	ENST00000315396.7:c.387_388insCGT	ENSP00000318429.7:p.Phe129_Asp130insArg	inframe_insertion	rs779459076			0.0003883	15.66
7367	D	Abnormal	Abnormal	chr2:219553529:G:A	STK36	ENST00000295709.3:c.1490G>A	ENSP00000295709.3:p.Arg497Gln	missense_variant	rs150496187	tolerated(0.86)	benign(0.004)	0.0001484	16.65
7367	D	Abnormal	Abnormal	chr2:26672954:G:A	DRC1	ENST00000288710.2:c.1599+1G>A		splice_donor_variant	rs146412095			0.0001016	24.9
7367	D	Abnormal	Abnormal	chr6:38781903:G:A	DNAH8	ENST00000359357.3:c.2680G>A	ENSP00000352312.3:p.Val894Met	missense_variant&splice_region_variant		deleterious(0.01)	benign(0.234)		24.3
7367	D	Abnormal	Abnormal	chr6:43638573:C:T	RSPH9	ENST00000372165.4:c.770C>T	ENSP00000361238.4:p.Ala257Val	missense_variant	rs756423549&COSM3874387&COSM3874388	deleterious_low_confidence(0.01)	possibly_damaging(0.873)		35
7127	L	Abnormal	Normal	chr19:55678001:C:G	DNAAF3	ENST00000527223.2:c.16G>C	ENSP00000436975.2:p.Asp6His	missense_variant	rs774308391	deleterious_low_confidence(0)	probably_damaging(0.934)	3.325e-05	23.5
7127	L	Abnormal	Normal	chr3:180364961:T:C	CCDC39	ENST00000442201.2:c.1433A>G	ENSP00000405708.2:p.Gln478Arg	missense_variant	rs115545935	tolerated(0.06)	benign(0.077)	0.002864	14.87
7127	L	Abnormal	Normal	chr17:9497560:C:T	WDR16	ENST00000352665.5:c.458C>T	ENSP00000339449.5:p.Ala153Val	missense_variant	rs77839011	deleterious(0.04)	possibly_damaging(0.456)	0.005035	23.6
7148	D	Abnormal	Normal	chr10:28224092:C:A	ARMC4	ENST00000305242.5:c.2342G>T	ENSP00000306410.5:p.Gly781Val	missense_variant	rs145619075	deleterious(0)	probably_damaging(0.996)	0.001995	34
7148	D	Abnormal	Normal	chr8:101225324:C:T	SPAG1	ENST00000388798.2:c.1103C>T	ENSP00000373450.2:p.Ala368Val	missense_variant	rs752257877	tolerated(0.17)	benign(0.017)		21.7
7152	D	Abnormal	Normal	chr9:34500721:T:G	DNAI1	ENST00000242317.4:c.903T>G	ENSP00000242317.4:p.Asp301Glu	missense_variant&splice_region_variant	rs527254975	deleterious(0)	probably_damaging(0.991)	2.77e-05	27.4
7235	D	Abnormal	Normal	chr12:49312594:A:G	CCDC65	ENST00000320516.4:c.934A>G	ENSP00000312706.4:p.Thr312Ala	missense_variant	rs753995578	tolerated(0.17)	benign(0.015)	8.238e-06	11.4
7235	D	Abnormal	Normal	chr5:13753556:C:T	DNAH5	ENST00000265104.4:c.10658G>A	ENSP00000265104.4:p.Arg3553Gln	missense_variant	rs144393366&COSM1204072	deleterious(0.03)	benign(0.238)	4.945e-05	25
7235	D	Abnormal	Normal	chr6:38813412:G:T	DNAH8	ENST00000359357.3:c.4257G>T	ENSP00000352312.3:p.Glu1419Asp	missense_variant	rs61757219	tolerated(0.43)	benign(0.002)		13.72
7241	L	Abnormal	Normal	chr17:72285855:A:T	DNAI2	ENST00000446837.2:c.590A>T	ENSP00000400252.2:p.Asp197Val	missense_variant	rs35636875	deleterious(0.03)	benign(0.007)	0.002942	23.2
7241	L	Abnormal	Normal	chr21:43897478:A:C	RSPH1	ENST00000291536.3:c.650T>G	ENSP00000291536.3:p.Leu217Trp	missense_variant	rs138007679	deleterious(0)	probably_damaging(0.999)	0.007282	23.6
7241	L	Abnormal	Normal	chr5:54529218:G:T	CCNO	ENST00000282572.4:c.134C>A	ENSP00000282572.4:p.Pro45His	missense_variant	rs139606873	deleterious_low_confidence(0.02)	possibly_damaging(0.522)	0.002016	23.7
7254	L	Abnormal	Normal	chr6:38877354:A:G	DNAH8	ENST00000359357.3:c.8923A>G	ENSP00000352312.3:p.Met2975Val	missense_variant	rs140935840	tolerated(0.19)	benign(0.054)		18.55
7257	D	Abnormal	Normal	chr5:54522500:G:GCGGGGAGA	MCIDAS	ENST00000513312.1:c.218-13_218-6dupTCTCCCCG		splice_region_variant&intron_variant	rs771063151			0.0003186	17.14
7269	D	Abnormal	Normal	chr17:78022510:G:A	CCDC40	ENST00000397545.4:c.805G>A	ENSP00000380679.4:p.Glu269Lys	missense_variant	rs541366157	deleterious(0.04)	benign(0.006)	9.058e-06	12.12
7269	D	Abnormal	Normal	chr21:43905772:G:A	RSPH1	ENST00000291536.3:c.501+7C>T		splice_region_variant&intron_variant	rs201034280			0.002423	11.77
7271	L	Abnormal	Normal	chr3:180364961:T:C	CCDC39	ENST00000442201.2:c.1433A>G	ENSP00000405708.2:p.Gln478Arg	missense_variant	rs115545935	tolerated(0.06)	benign(0.077)	0.002864	14.87
7271	L	Abnormal	Normal	chr7:21882209:G:A	DNAH11	ENST00000328843.6:c.10760G>A	ENSP00000330671.6:p.Arg3587His	missense_variant	rs34879202	tolerated(0.06)	benign(0.221)		26.9
7281	D	Abnormal	Normal	chr14:50100501:G:A	DNAAF2	ENST00000298292.8:c.1367C>T	ENSP00000298292.8:p.Pro456Leu	missense_variant	rs137991407	deleterious(0.02)	benign(0.022)	0.003073	11.27
7286	L	Abnormal	Normal	chr10:28283986:G:A	ARMC4	ENST00000305242.5:c.86C>T	ENSP00000306410.5:p.Ala29Val	missense_variant	rs200574441	tolerated(0.09)	benign(0.003)	0.001504	17.4
7286	L	Abnormal	Normal	chr5:13886243:CCA:C	DNAH5	ENST00000265104.4:c.2578-7_2578-6delTG		splice_region_variant&intron_variant
7297	D	Abnormal	Normal	chr5:54527259:G:A	CCNO	ENST00000282572.4:c.997C>T	ENSP00000282572.4:p.His333Tyr	missense_variant	rs368310145	tolerated(0.16)	possibly_damaging(0.588)	1.651e-05	23
7297	D	Abnormal	Normal	chr5:54527466:C:G	CCNO	ENST00000282572.4:c.790G>C	ENSP00000282572.4:p.Gly264Arg	missense_variant	rs138440180	tolerated(0.22)	possibly_damaging(0.586)	0.002932	21.6
7298	D	Abnormal	Normal	chr3:180334077:T:TA	CCDC39	ENST00000442201.2:c.2660dupT	ENSP00000405708.2:p.Ser888IlefsTer6	frameshift_variant	rs200353947			0.008076	31
7315	D	Abnormal	Normal	chr2:219561254:G:A	STK36	ENST00000295709.3:c.2516G>A	ENSP00000295709.3:p.Arg839Gln	missense_variant	rs13023540	tolerated(0.35)	benign(0.336)	0.008015	22.8
7403	L	Abnormal	Normal	chr6:38828309:A:G	DNAH8	ENST00000359357.3:c.5384A>G	ENSP00000352312.3:p.Asp1795Gly	missense_variant	rs762397682	deleterious(0)	probably_damaging(0.976)		29.5
7442	D	Abnormal	Normal	chr6:38905957:C:T	DNAH8	ENST00000359357.3:c.11120C>T	ENSP00000352312.3:p.Thr3707Met	missense_variant	rs61757218&COSM5039269&COSM5039270&COSM5039271	deleterious(0)	probably_damaging(0.987)		34
7101	D	Abnormal	NA	chr17:78032373:G:A	CCDC40	ENST00000397545.4:c.1240G>A	ENSP00000380679.4:p.Asp414Asn	missense_variant	rs755164687&COSM3523261&COSM3523262&COSM3523263	tolerated(0.26)	possibly_damaging(0.578)	0.0001822	23.6
7053	D	Normal	Abnormal	chr2:219558006:A:C	STK36	ENST00000295709.3:c.2087A>C	ENSP00000295709.3:p.Gln696Pro	missense_variant	rs145980892	tolerated(0.08)	benign(0.002)	0.002424	12.28
7117	L	Normal	Abnormal	chr15:55790524:G:A	DYX1C1	ENST00000321149.3:c.4C>T	ENSP00000323275.3:p.Pro2Ser	missense_variant	rs143493699	deleterious(0)	probably_damaging(1)	0.0005895	26
7120	L	Normal	Abnormal	chr5:54522844:C:T	MCIDAS	ENST00000513312.1:c.120+3G>A		splice_region_variant&intron_variant	rs186341559			0.006654	19.29
7168	L	Normal	Abnormal	chr5:13753556:C:T	DNAH5	ENST00000265104.4:c.10658G>A	ENSP00000265104.4:p.Arg3553Gln	missense_variant	rs144393366&COSM1204072	deleterious(0.03)	benign(0.238)	4.945e-05	25
7284	D	Normal	Abnormal	chr12:49312681:G:T	CCDC65	ENST00000320516.4:c.1021G>T	ENSP00000312706.4:p.Asp341Tyr	missense_variant	rs117646559	deleterious(0.01)	possibly_damaging(0.69)	0.007427	26.1
7422	D	Normal	Abnormal	chr17:42979754:G:A	CCDC103	ENST00000417826.2:c.298G>A	ENSP00000391692.2:p.Glu100Lys	missense_variant	rs759224168	tolerated(0.55)	possibly_damaging(0.548)	2.472e-05	11.94
7422	D	Normal	Abnormal	chr7:21640338:G:T	DNAH11	ENST00000328843.6:c.3045G>T	ENSP00000330671.6:p.Glu1015Asp	missense_variant	rs72657303	tolerated(0.18)	possibly_damaging(0.882)		23.4
7077	D	Normal	Normal	chr16:90103716:G:A	GAS8	ENST00000268699.4:c.833G>A	ENSP00000268699.4:p.Arg278His	missense_variant	rs117053233&COSM238581&COSM70868	deleterious(0.01)	benign(0.305)	0.00874	22.9
7118	L	Normal	Normal	chr21:43897478:A:C	RSPH1	ENST00000291536.3:c.650T>G	ENSP00000291536.3:p.Leu217Trp	missense_variant	rs138007679	deleterious(0)	probably_damaging(0.999)	0.007282	23.6
7118	L	Normal	Normal	chr5:13882920:T:A	DNAH5	ENST00000265104.4:c.3179A>T	ENSP00000265104.4:p.Lys1060Met	missense_variant	rs145672251	deleterious(0.01)	possibly_damaging(0.781)	0.0002807	24
7172	D	Normal	Normal	chr6:38702361:G:C	DNAH8	ENST00000359357.3:c.71G>C	ENSP00000352312.3:p.Cys24Ser	missense_variant		tolerated(0.5)	benign(0)		11.44
7172	D	Normal	Normal	chr7:21813622:G:C	DNAH11	ENST00000328843.6:c.9357+5G>C		splice_region_variant&intron_variant	rs751909037				11.51
7188	D	Normal	Normal	chr18:47765007:C:A	CCDC11	ENST00000398545.4:c.1282G>T	ENSP00000381553.3:p.Glu428Ter	stop_gained	rs199505634			0.0002089	40
7200	D	Normal	Normal	chr7:21640351:G:C	DNAH11	ENST00000328843.6:c.3058G>C	ENSP00000330671.6:p.Val1020Leu	missense_variant	rs779573927	tolerated(0.08)	possibly_damaging(0.805)		23.6
7216	L	Normal	Normal	chr21:33984477:T:G	C21orf59	ENST00000290155.3:c.77A>C	ENSP00000290155.3:p.Glu26Ala	missense_variant	rs138178722	tolerated(0.22)	benign(0.004)	0.005322	18.12
7216	L	Normal	Normal	chr7:801418:G:T	HEATR2	ENST00000297440.6:c.1499G>T	ENSP00000297440.6:p.Cys500Phe	missense_variant	rs144405450	deleterious(0)	possibly_damaging(0.665)		26.1
7224	D	Normal	Normal	chr16:90103716:G:A	GAS8	ENST00000268699.4:c.833G>A	ENSP00000268699.4:p.Arg278His	missense_variant	rs117053233&COSM238581&COSM70868	deleterious(0.01)	benign(0.305)	0.00874	22.9
7224	D	Normal	Normal	chr19:55670804:C:T	DNAAF3	ENST00000527223.2:c.1453G>A	ENSP00000436975.2:p.Val485Met	missense_variant	rs201231901	deleterious(0)	benign(0.036)	0.0003156	22.5
7224	D	Normal	Normal	chr2:219561254:G:A	STK36	ENST00000295709.3:c.2516G>A	ENSP00000295709.3:p.Arg839Gln	missense_variant	rs13023540	tolerated(0.35)	benign(0.336)	0.008015	22.8
7224	D	Normal	Normal	chr5:13839499:T:C	DNAH5	ENST00000265104.4:c.5848A>G	ENSP00000265104.4:p.Thr1950Ala	missense_variant	rs368863709	deleterious(0)	possibly_damaging(0.523)	2.471e-05	25.2
7224	D	Normal	Normal	chr6:38867655:A:G	DNAH8	ENST00000359357.3:c.8516A>G	ENSP00000352312.3:p.Tyr2839Cys	missense_variant	rs139564138	deleterious(0)	probably_damaging(0.998)		28.4
7224	D	Normal	Normal	chr8:101232551:G:A	SPAG1	ENST00000388798.2:c.1580G>A	ENSP00000373450.2:p.Arg527Gln	missense_variant	rs150325048&COSM3884161	deleterious(0)	probably_damaging(1)		34
7233	L	Normal	Normal	chrX:38144860:T:A	RPGR	ENST00000378505.2:c.3392A>T	ENSP00000367766.2:p.Lys1131Ile	missense_variant		deleterious_low_confidence(0)	unknown(0)		17.01
7244	D	Normal	Normal	chr16:90103716:G:A	GAS8	ENST00000268699.4:c.833G>A	ENSP00000268699.4:p.Arg278His	missense_variant	rs117053233&COSM238581&COSM70868	deleterious(0.01)	benign(0.305)	0.00874	22.9
7244	D	Normal	Normal	chr7:21894071:A:C	DNAH11	ENST00000328843.6:c.11221A>C	ENSP00000330671.6:p.Lys3741Gln	missense_variant&splice_region_variant	rs114257197	deleterious(0.02)	benign(0.329)		24.4
7244	D	Normal	Normal	chr8:101203662:C:T	SPAG1	ENST00000388798.2:c.877C>T	ENSP00000373450.2:p.Arg293Trp	missense_variant	rs138503542	deleterious(0)	possibly_damaging(0.606)		28.7
7248	D	Normal	Normal	chr5:54522844:C:T	MCIDAS	ENST00000513312.1:c.120+3G>A		splice_region_variant&intron_variant	rs186341559			0.006654	19.29
7435	D	Normal	Normal	chr14:50101288:C:T	DNAAF2	ENST00000298292.8:c.580G>A	ENSP00000298292.8:p.Gly194Arg	missense_variant		deleterious(0)	probably_damaging(1)		27.5
7444	L	Normal	Normal	chr5:13871007:G:C	DNAH5	ENST00000265104.4:c.3703C>G	ENSP00000265104.4:p.Leu1235Val	missense_variant	rs750884425	tolerated(0.18)	benign(0.364)	8.265e-06	11.3
7447	D	Normal	Normal	chr7:21789835:G:A	DNAH11	ENST00000328843.6:c.8819-5G>A		splice_region_variant&intron_variant	rs189821372				11.97
7080	D	Normal	NA	chr21:33975515:C:T	C21orf59	ENST00000290155.3:c.622G>A	ENSP00000290155.3:p.Val208Met	missense_variant	rs61735781	deleterious(0)	possibly_damaging(0.804)	0.004465	34
7115	D	Normal	NA	chr3:50379257:G:A	ZMYND10	ENST00000231749.3:c.1105C>T	ENSP00000231749.3:p.Arg369Trp	missense_variant	rs142613783	deleterious(0)	possibly_damaging(0.556)	0.00569	25.2
7129	D	Normal	NA	chr10:28196701:A:G	ARMC4	ENST00000305242.5:c.2501T>C	ENSP00000306410.5:p.Ile834Thr	missense_variant	rs150213638	deleterious(0)	probably_damaging(1)	1.653e-05	26.1
7129	D	Normal	NA	chr6:38843520:C:T	DNAH8	ENST00000359357.3:c.7123C>T	ENSP00000352312.3:p.Arg2375Trp	missense_variant	rs113332942	deleterious(0.05)	benign(0.005)		17.67
7138	D	Normal	NA	chr5:13781047:G:A	DNAH5	ENST00000265104.4:c.8842C>T	ENSP00000265104.4:p.Pro2948Ser	missense_variant	rs374634044&COSM3946876	tolerated(0.13)	possibly_damaging(0.876)	0.0004223	24.7
7013	D		Normal	chr17:9497560:C:T	WDR16	ENST00000352665.5:c.458C>T	ENSP00000339449.5:p.Ala153Val	missense_variant	rs77839011	deleterious(0.04)	possibly_damaging(0.456)	0.005035	23.6

## Sheet: CFTRMutationsTGAPatients
sampleId	Gene	Zygosity	AAChange	CADD_PHRED	Pos	Ref	Alt	HGMD_Class	HGMD_Phenotype	Sex	Race	1000G_ALL	dbSNP135	PolyPhen	PolyPhenScore	SIFT	SIFTScore	CADD_TG_AF	ExAC_AF_Adj
7120	CFTR	HET	NM_000492:c.1520_1522del:p.507_508del	20.5	117199644	ATCT	A	DM	Cystic_fibrosis	M	White	0.01		NA	NA	NA	NA	0.01	NA
7280	CFTR	HET	NM_000492:c.1520_1522del:p.507_508del	20.5	117199644	ATCT	A	DM	Cystic_fibrosis	M	White	0.01		NA	NA	NA	NA	0.01	NA
7403	CFTR	HET	NM_000492:c.G3485T:p.R1162L	35	117267592	G	T	DM?	Cystic_fibrosis	M	White		rs1800120	probably_damaging	0.998	deleterious	0	0.001	NA
7447	CFTR	HET	NM_000492:c.T3705G:p.S1235R	19.19	117267812	T	G	DM?	Cystic_fibrosis	F	White	0.001	rs34911792	benign	0	tolerated	0.38	0.004	0.004992
